# Supplementary material for: Building a triadic model of technology, motivation, and engagement: a mixed-methods study of AI teaching assistants in design theory education
Source: Front Psychol. 2025 Jul 2;16:1624182. doi: 10.3389/fpsyg.2025.1624182 (PMC12265309; doi:10.3389/fpsyg.2025.1624182)
Supplement: Supplementary file 3 [file Table_1.xls]

## Sheet: Dataset
AC_1	AC_2	AC_3	AC_4	CRE_1	CRE_2	CRE_3	CRE_4	ITF_1	ITF_2	ITF_3	ITF_4	TTF_1	TTF_2	TTF_3	TTF_4	TTF_5	PA_1	PA_2	PA_3	PA_4	PA_5	PC_1	PC_2	PC_3	PC_4	PC_5	LS_1	LS_2	LS_3	LS_4	LS_5	SS_1	SS_2	SS_3	SS_4	SE_1	SE_2	SE_3	SE_4	SE_5	SE_6	SE_7
4	4	5	5	4	5	5	5	2	2	2	3	4	4	4	5	4	5	4	5	5	4	5	5	5	5	4	3	3	4	4	4	5	5	5	5	5	5	5	5	5	5	5
4	4	4	4	5	5	4	5	5	5	5	5	5	5	5	5	5	5	5	4	4	5	1	5	5	5	5	5	5	5	5	5	5	5	5	5	5	5	5	5	5	5	5
5	5	5	5	5	5	5	5	5	5	5	5	5	5	5	5	5	5	4	5	5	5	4	4	5	5	5	5	5	5	5	5	5	5	5	5	5	5	5	5	5	5	5
5	5	5	5	5	5	5	5	5	5	5	5	5	4	5	4	5	4	5	5	5	5	5	5	4	5	2	5	4	4	5	4	5	5	5	5	5	5	5	5	5	5	5
4	5	5	5	5	5	5	5	5	5	5	5	5	5	5	5	5	5	5	5	5	5	5	4	5	5	5	5	5	5	5	5	5	5	5	5	5	5	5	5	5	5	5
5	5	5	5	5	5	5	5	5	5	5	5	5	5	5	5	5	5	4	5	5	5	5	5	5	3	3	5	5	5	3	5	5	5	5	5	5	5	5	5	5	5	5
5	5	5	5	5	5	5	5	5	5	5	5	5	5	5	5	5	5	4	4	5	4	4	5	5	5	4	4	5	5	5	5	4	5	4	5	5	5	5	5	5	5	5
5	5	5	5	5	5	5	5	5	5	5	5	5	5	5	5	5	5	3	5	5	4	4	4	5	5	4	5	4	4	5	4	5	5	4	4	5	5	5	5	5	5	5
5	5	5	5	5	5	5	5	5	5	5	5	5	5	5	5	5	5	5	5	5	5	5	4	4	5	5	5	5	5	5	5	5	5	5	5	5	5	5	5	5	5	5
4	5	5	5	5	5	5	5	5	5	5	5	5	5	5	5	5	5	5	5	5	4	5	4	4	5	5	5	5	5	5	5	5	5	5	5	5	5	5	5	5	5	5
5	4	4	5	5	5	5	5	5	5	5	5	5	4	5	5	5	5	4	5	5	5	5	5	4	4	5	5	5	4	5	5	5	5	5	5	5	5	5	5	5	5	5
5	5	5	5	5	5	5	5	5	5	5	5	5	5	5	5	5	5	5	5	5	5	5	5	4	4	5	5	5	5	5	5	5	5	5	5	5	5	5	4	5	5	5
5	3	4	5	4	4	5	5	3	3	3	2	4	4	5	5	4	4	5	5	4	5	5	4	5	4	5	4	5	5	4	5	5	5	5	4	5	5	5	5	5	5	4
4	4	5	4	5	5	4	4	4	4	4	4	5	4	4	4	4	5	4	3	4	4	4	4	4	4	4	4	4	4	4	4	4	4	4	4	5	5	4	5	5	5	5
5	5	4	4	4	5	5	5	4	5	4	4	5	5	5	5	5	4	5	4	5	4	5	4	4	4	5	4	5	5	4	5	5	5	5	5	5	5	4	5	5	5	5
5	5	5	5	4	5	5	5	5	5	5	5	5	4	5	5	5	4	5	4	5	4	4	5	4	4	4	4	5	5	5	4	4	4	4	4	4	5	5	5	5	5	5
4	4	4	4	4	5	4	5	4	4	3	4	5	5	5	5	5	5	5	5	4	5	4	5	5	5	1	5	4	4	3	4	4	5	4	5	5	4	4	5	5	5	5
5	4	4	5	4	4	4	4	4	5	4	5	5	5	5	4	4	5	4	5	5	5	5	5	5	5	5	5	5	5	5	5	5	5	5	5	4	5	4	5	5	5	5
5	4	5	5	4	5	4	5	5	4	4	5	5	4	4	5	5	4	4	5	5	5	5	4	5	5	5	4	5	5	4	5	4	5	5	4	5	5	4	5	4	5	5
4	4	5	4	5	4	5	4	4	4	4	3	4	4	4	5	5	5	5	2	4	5	5	5	4	4	5	3	3	5	2	1	2	2	2	2	4	4	5	5	5	5	5
5	4	5	4	4	5	4	5	4	3	3	3	4	3	4	4	4	4	4	4	4	5	5	4	4	3	4	3	3	4	3	4	4	4	3	3	3	5	5	5	5	5	5
4	5	5	4	5	5	5	5	5	4	5	5	4	4	4	5	5	5	5	4	4	5	5	5	4	5	5	5	4	5	5	5	5	5	4	4	5	5	5	4	5	5	4
5	4	4	5	5	4	4	5	4	5	5	4	3	4	5	5	4	4	5	5	4	4	4	5	4	5	4	5	4	5	4	4	5	5	5	4	4	5	5	5	4	5	5
5	5	5	4	5	5	4	5	5	5	4	4	5	4	5	5	5	5	5	5	5	4	5	4	5	5	5	4	5	4	5	4	4	5	5	4	5	5	5	4	4	5	5
4	4	4	4	4	5	4	5	2	3	3	3	3	4	5	5	5	4	4	4	5	5	5	3	3	4	5	4	3	5	3	4	4	4	4	3	5	5	5	4	4	5	5
4	4	5	4	4	4	5	5	4	4	5	5	4	4	5	5	5	5	4	4	4	4	5	4	4	4	5	4	4	5	4	4	4	4	4	4	5	5	5	5	4	5	4
4	5	4	4	5	4	5	4	4	5	4	5	4	5	4	5	5	4	5	4	5	4	5	4	5	4	5	5	5	4	5	5	5	4	5	4	5	5	5	4	4	5	5
4	3	3	4	5	3	5	5	5	4	5	5	4	4	5	4	5	5	5	5	5	4	5	4	5	4	5	3	3	5	3	4	3	3	2	4	5	5	5	4	5	4	5
4	5	5	5	5	5	5	5	1	2	2	3	3	5	2	5	3	3	3	2	3	2	4	2	3	3	2	4	4	2	4	2	3	5	3	5	4	5	5	3	5	5	5
4	5	4	4	5	4	4	4	5	4	5	4	5	4	5	4	5	4	4	4	4	2	1	4	5	4	1	5	4	4	4	5	4	5	5	5	4	5	5	5	4	4	5
4	5	4	4	4	4	4	4	4	4	4	4	4	4	4	4	4	4	5	4	4	4	5	5	5	3	3	4	4	4	4	4	3	3	3	3	5	5	5	4	5	4	4
5	5	4	4	5	5	5	5	4	4	4	4	5	4	5	4	5	5	2	5	3	5	1	2	2	3	1	5	5	5	5	5	4	4	4	5	5	5	4	4	5	5	4
4	4	5	5	4	4	5	4	4	4	5	4	4	4	5	5	5	5	5	4	5	5	4	3	4	5	4	2	3	4	3	4	5	4	4	4	5	5	4	4	5	4	5
3	3	4	4	4	4	3	4	4	5	5	4	4	5	5	4	4	3	2	2	2	3	4	3	4	4	4	4	4	5	4	4	2	1	2	3	4	4	5	5	4	5	5
5	5	5	5	5	5	5	5	4	5	5	5	4	5	4	4	5	5	4	4	4	4	1	4	5	4	1	4	5	4	4	5	4	5	4	5	4	4	4	5	5	5	5
5	4	4	5	4	5	4	4	4	4	4	5	5	4	4	5	5	5	5	5	4	5	4	4	5	4	5	4	5	5	4	5	5	5	4	4	5	4	5	5	4	5	4
4	4	5	3	4	4	4	4	4	5	4	4	4	4	3	4	4	4	4	4	4	4	4	4	5	5	4	4	4	5	5	5	4	5	5	4	4	5	5	4	4	5	5
4	4	5	4	4	5	4	4	4	4	4	5	5	5	4	4	4	5	4	4	4	4	4	5	4	5	4	4	4	5	4	5	5	4	5	4	5	5	4	4	4	5	5
5	4	5	5	4	5	4	4	5	5	4	5	4	4	5	4	5	4	5	5	4	5	4	5	4	5	5	4	4	5	4	5	4	5	5	4	5	5	4	5	4	4	5
4	5	4	5	4	5	4	3	4	5	4	5	4	5	4	5	4	5	5	4	5	4	5	3	4	4	5	4	5	4	5	4	5	4	5	4	5	4	5	4	5	4	5
5	4	5	5	4	5	4	4	4	5	4	4	5	5	5	4	5	4	4	5	4	4	4	4	4	5	5	4	4	5	5	4	5	4	5	4	4	4	5	4	5	5	5
5	5	5	5	5	5	5	5	5	5	5	5	5	5	5	5	5	5	4	4	5	4	3	4	5	4	3	3	4	4	4	5	5	5	5	5	4	4	4	5	5	5	5
4	5	4	4	5	4	5	5	4	5	5	4	4	5	4	5	5	4	4	4	5	5	5	3	4	5	4	4	5	4	4	5	4	5	5	4	4	5	4	5	5	5	4
5	4	4	4	5	4	4	5	4	5	4	5	5	4	5	4	5	4	4	5	4	4	4	4	5	4	4	4	5	4	5	5	4	5	4	5	4	5	5	4	4	5	5
4	4	4	4	4	4	5	5	4	4	4	4	4	4	4	4	4	4	4	4	4	4	3	4	4	3	3	4	4	5	4	3	4	4	4	4	5	5	5	5	4	4	4
4	4	5	4	5	4	4	5	4	5	5	4	4	5	4	5	5	4	4	4	4	4	4	4	5	4	3	4	4	5	5	4	3	4	3	4	5	5	4	4	5	5	4
4	4	5	4	5	4	5	5	5	4	5	5	5	4	5	4	5	4	5	5	4	5	5	4	5	5	5	4	5	5	5	4	5	5	5	4	5	5	5	4	5	4	4
5	4	5	4	4	2	4	4	5	5	4	4	4	4	5	5	4	2	2	3	2	2	4	4	5	4	1	4	4	5	4	4	5	4	5	4	4	5	5	4	4	5	5
5	4	5	5	4	4	5	5	4	5	5	4	5	5	4	5	5	4	4	5	5	4	4	4	4	5	5	4	4	5	4	5	4	5	4	4	5	5	4	5	4	4	5
5	4	5	4	5	4	5	5	4	4	5	5	5	3	4	5	4	5	3	4	4	4	4	4	5	3	4	3	4	5	4	4	3	5	4	4	5	4	5	5	4	5	4
4	4	5	3	4	5	5	5	5	4	5	4	5	4	4	3	4	5	2	5	5	4	4	3	4	4	4	3	4	5	4	4	4	4	3	4	4	4	5	5	4	5	5
5	4	5	5	5	4	4	5	4	5	4	5	4	5	4	5	4	5	4	4	5	5	2	2	3	3	2	4	5	5	4	5	4	5	4	5	4	5	4	5	5	4	5
4	5	5	5	4	4	5	5	4	5	5	4	4	5	5	5	4	4	5	4	4	4	5	3	5	4	5	3	3	4	5	4	4	5	5	4	4	5	5	5	4	5	4
4	4	5	4	5	4	5	5	5	5	4	4	5	4	5	5	4	4	3	4	5	4	4	4	5	5	2	4	5	5	4	4	5	4	5	5	4	5	5	4	4	5	5
5	4	4	5	5	5	4	4	5	4	5	4	5	5	4	5	4	4	5	5	5	4	4	4	4	5	5	4	5	4	4	5	4	5	4	5	5	5	5	4	5	4	4
5	5	4	5	4	4	5	5	5	5	4	4	5	5	4	4	5	5	5	4	4	4	5	5	4	4	5	4	5	5	4	5	5	5	4	5	4	4	5	5	5	4	5
4	5	4	5	4	5	4	5	5	4	5	4	5	4	4	5	4	5	4	4	5	4	4	4	5	4	5	4	5	4	5	4	5	4	5	5	5	4	5	4	5	4	5
4	4	5	4	5	5	4	5	4	5	4	5	4	5	4	5	5	4	4	4	5	4	4	4	5	4	4	4	5	4	5	4	4	5	4	5	5	4	5	4	5	5	4
5	4	5	4	4	5	4	5	4	5	5	4	5	4	4	5	4	5	4	4	4	4	4	4	5	4	4	5	4	5	4	5	4	4	5	4	5	4	4	5	4	5	5
4	5	4	5	4	5	4	5	4	5	4	5	4	5	4	5	4	5	5	4	5	4	4	4	5	4	4	4	5	4	5	4	5	4	5	4	5	4	5	4	5	4	5
5	5	4	4	5	5	4	4	5	5	4	5	5	4	4	4	5	4	4	4	5	4	5	4	5	4	4	5	5	4	4	5	5	5	5	4	5	5	5	4	4	5	4
5	5	4	5	4	5	5	4	5	4	5	4	4	5	5	4	4	5	4	4	4	4	5	5	5	4	4	4	5	5	4	4	5	4	5	4	5	5	4	4	5	4	5
5	4	5	4	4	5	4	5	4	5	5	4	5	4	5	4	5	4	5	4	5	4	4	5	4	5	5	5	5	4	5	5	4	5	4	4	5	4	5	5	4	5	4
5	4	5	4	5	4	5	4	4	5	4	5	4	5	4	5	4	5	5	5	4	4	4	4	5	4	4	4	5	4	5	4	5	4	5	4	5	4	5	4	5	4	5
5	4	5	4	5	5	4	4	4	5	4	5	5	4	5	4	4	5	4	4	4	4	5	5	5	4	4	5	4	4	5	4	5	5	4	5	4	5	5	4	4	5	5
4	4	5	5	4	5	4	5	4	5	5	4	5	4	5	5	4	5	5	4	5	4	5	5	4	5	5	5	5	4	4	4	4	5	5	4	5	5	4	4	5	4	5
5	4	4	5	4	5	4	5	5	4	4	5	4	5	5	4	5	5	5	4	5	4	4	4	5	4	5	5	4	4	5	4	4	5	5	4	5	5	4	5	4	5	4
4	4	4	3	4	4	4	3	4	4	5	5	5	4	4	5	5	4	1	4	4	1	3	3	4	4	2	3	5	5	5	5	4	3	3	5	5	5	4	4	5	4	4
4	4	4	4	4	4	4	4	5	5	5	5	4	4	4	4	4	4	2	4	4	2	5	4	4	5	5	4	4	4	4	4	5	4	5	5	5	4	4	5	4	4	5
4	4	5	4	4	4	5	4	5	4	4	5	5	5	3	5	5	4	5	3	3	4	4	3	5	4	4	5	4	5	5	5	4	5	5	5	4	4	5	5	5	4	4
4	5	5	4	1	2	2	1	4	5	5	4	4	4	5	5	4	4	5	4	5	5	4	4	4	4	4	4	4	5	4	4	4	5	4	4	5	4	4	5	5	4	4
4	5	4	4	4	5	4	4	4	4	5	5	5	4	4	5	4	5	5	4	5	5	4	5	4	3	4	4	4	4	4	4	4	5	4	5	4	5	4	5	5	4	4
4	4	5	4	4	5	4	4	5	4	5	5	4	5	4	5	4	5	5	5	4	5	4	4	5	4	4	4	5	5	4	5	5	4	5	5	4	5	4	5	5	4	4
4	4	5	4	4	5	4	4	5	4	5	5	4	5	4	5	4	5	5	5	4	5	4	4	5	4	4	4	5	5	4	5	5	4	5	5	4	5	4	5	5	4	4
4	4	4	4	4	4	4	4	4	3	4	3	4	5	3	4	4	5	3	4	4	4	5	4	5	4	2	3	4	4	5	4	4	5	3	4	5	4	5	4	4	4	5
5	4	4	5	4	3	5	5	4	5	3	5	4	5	5	4	4	4	5	4	3	5	4	4	5	5	5	4	5	5	3	4	4	5	4	5	5	4	4	5	5	3	5
4	5	4	5	5	4	3	4	4	5	4	3	4	5	4	5	5	4	4	5	4	5	4	4	5	4	4	5	4	5	4	5	5	4	5	4	4	5	4	5	4	4	5
4	5	4	4	4	5	4	4	4	5	4	4	5	4	4	5	4	4	4	4	5	4	4	4	4	5	4	4	5	4	5	4	4	5	4	4	4	5	4	5	4	4	5
4	3	4	4	3	4	3	4	5	4	4	4	4	3	2	4	4	3	2	4	4	2	5	4	5	3	3	2	4	4	5	5	4	5	5	4	4	4	4	5	5	5	4
4	5	4	5	5	4	4	4	4	5	4	4	4	5	4	4	4	4	5	4	3	4	4	4	5	5	5	3	4	4	4	4	5	4	5	5	4	4	4	5	5	5	4
4	3	4	4	5	4	4	5	4	4	5	5	4	5	4	5	5	4	4	4	4	4	2	3	4	4	1	2	4	4	3	4	4	4	3	4	5	4	4	5	5	4	4
4	5	3	4	5	4	4	4	5	4	3	5	4	4	5	4	5	5	4	4	5	4	5	4	5	4	5	2	4	4	5	4	4	5	3	5	4	5	4	5	5	4	4
5	4	4	5	4	4	5	4	4	4	5	4	4	5	5	4	5	4	4	5	4	4	4	5	4	4	5	4	5	5	4	4	5	4	4	5	4	4	5	4	4	5	5
4	3	4	4	5	4	4	4	4	4	4	4	4	4	4	4	5	4	5	4	4	4	3	4	5	4	4	4	5	4	4	5	4	5	4	5	5	5	4	4	5	4	4
5	4	5	5	4	4	4	5	5	4	5	5	4	5	3	5	5	4	5	3	4	4	5	4	5	4	5	4	5	5	4	5	4	5	5	4	4	5	4	4	5	4	5
5	5	4	5	4	5	4	5	4	5	4	4	5	4	5	4	5	4	5	5	4	4	4	5	4	5	4	5	4	5	5	4	5	5	4	5	4	4	5	4	5	5	4
4	4	5	4	4	5	4	4	5	4	4	5	4	4	5	4	4	5	4	4	5	4	5	4	4	5	4	5	4	4	5	4	4	5	4	4	5	4	4	5	4	4	5
5	4	4	5	4	4	4	5	1	1	2	1	5	5	3	4	5	4	3	4	5	4	5	4	5	4	5	4	5	4	5	4	5	5	4	5	4	4	5	5	5	4	4
4	4	4	4	4	4	4	4	4	4	4	4	5	4	5	4	5	5	4	4	4	2	4	4	5	5	2	4	4	4	4	5	5	4	5	5	4	4	4	4	5	5	5
5	5	5	5	5	5	5	5	4	4	5	5	5	4	4	4	5	4	1	5	5	1	1	2	2	3	2	4	5	4	5	5	5	5	4	5	4	5	5	5	4	4	4
5	4	4	4	4	5	5	5	5	4	4	5	4	5	4	5	4	5	4	5	4	4	4	4	5	4	4	4	5	5	4	5	4	5	4	5	4	5	4	5	4	5	4
3	3	2	2	5	4	4	5	4	5	3	4	4	5	4	3	5	4	4	4	5	5	4	4	4	5	4	4	5	5	5	3	4	3	5	4	4	5	4	4	5	4	5
4	4	5	4	5	5	4	5	5	4	5	5	4	5	4	4	5	4	5	5	4	4	4	5	4	4	4	3	4	5	5	4	5	4	5	5	4	5	5	4	5	4	4
5	5	4	5	5	5	4	5	1	2	2	1	4	3	4	4	4	4	4	4	4	5	4	5	4	3	5	4	4	2	4	3	4	3	3	3	4	4	5	5	5	4	4
5	4	5	4	5	4	5	5	5	4	4	5	5	4	5	5	4	5	4	4	5	5	4	4	5	4	4	5	4	4	5	5	5	4	4	5	4	4	5	5	4	5	4
5	4	5	4	4	5	4	5	4	4	5	3	3	4	4	4	3	5	4	4	4	4	4	3	4	3	3	2	2	4	4	3	4	4	3	4	5	5	4	5	4	4	4
4	3	4	4	5	4	4	5	4	5	4	4	5	4	5	4	4	5	4	4	5	5	5	5	4	4	5	4	4	4	5	3	4	4	3	4	4	4	5	5	4	4	5
5	4	5	5	4	5	5	4	4	5	5	4	4	5	4	5	5	4	4	4	5	5	4	4	4	5	4	4	5	4	5	4	5	4	4	5	4	5	4	4	5	4	5
4	5	4	5	4	5	4	5	5	4	5	4	5	4	5	4	4	5	4	4	5	5	4	4	5	4	4	4	5	4	5	4	5	5	4	5	4	5	4	5	4	5	4
4	4	5	4	5	4	5	4	4	5	4	5	3	4	5	4	5	4	4	4	5	5	4	5	4	5	5	4	5	4	5	4	5	4	5	4	4	5	4	5	4	5	4
4	5	4	5	4	5	4	5	4	5	4	5	4	5	4	5	4	5	4	5	4	5	4	5	4	5	4	5	4	5	4	4	5	4	5	4	5	4	5	4	4	5	4
4	4	5	3	4	4	5	5	4	3	4	5	4	4	4	5	4	5	5	4	4	5	3	4	5	4	3	2	4	4	4	3	3	4	3	3	4	4	5	5	4	5	4
4	5	4	4	4	5	4	5	4	5	4	5	4	4	5	4	4	4	4	4	5	4	2	5	4	5	4	4	5	4	4	5	4	4	5	4	4	5	4	4	5	4	5
4	5	4	5	5	4	5	4	4	5	4	5	5	4	5	4	5	4	5	5	4	5	5	5	4	5	5	5	4	5	4	5	4	5	4	5	4	5	4	5	4	5	4
4	5	4	4	4	5	5	4	4	4	5	4	4	5	5	4	5	4	4	4	5	5	4	4	5	4	4	4	5	4	5	4	4	5	4	5	4	5	4	5	4	5	4
4	5	4	5	4	5	4	5	5	4	5	4	5	4	4	5	4	5	5	4	5	4	5	5	4	5	5	4	5	4	5	4	4	5	4	5	4	5	4	5	4	5	4
5	4	4	5	4	5	5	4	4	5	5	4	5	4	5	4	4	5	5	5	5	4	5	5	5	4	5	4	4	5	4	4	5	4	4	5	5	4	5	4	4	5	4
4	4	4	5	5	5	4	4	5	5	4	5	5	4	5	4	5	4	4	5	5	2	4	5	5	5	4	1	2	2	2	1	4	4	3	4	4	4	5	4	5	5	4
4	5	4	5	4	5	4	5	5	4	5	3	5	4	3	4	5	4	3	4	5	4	5	4	5	4	4	3	4	5	4	3	4	5	4	5	4	5	4	5	4	5	4
4	5	4	5	4	5	4	5	4	5	4	5	4	5	4	5	4	4	4	4	5	4	4	4	5	4	5	4	5	4	5	4	5	4	5	5	4	5	4	5	4	5	4
5	4	5	4	5	4	5	5	5	3	4	5	5	4	4	5	4	5	5	4	5	4	5	4	5	5	5	4	3	5	4	4	5	4	4	5	4	5	4	5	4	4	5
4	5	4	5	5	4	5	4	4	5	4	5	4	5	4	5	4	4	5	4	5	4	4	4	5	4	4	4	5	4	5	4	4	5	4	5	4	4	5	4	5	4	5
5	4	4	5	4	5	5	4	4	5	5	4	4	5	5	4	5	4	5	4	4	4	4	4	5	4	5	4	5	4	4	5	4	5	4	4	5	4	4	5	4	4	5
4	5	4	5	4	4	5	5	5	4	5	4	4	5	4	5	5	4	5	5	5	4	4	4	4	4	5	4	5	5	5	5	4	4	4	5	5	4	4	5	4	5	4
5	5	4	4	5	4	5	4	5	4	4	5	4	5	4	4	5	4	4	5	4	4	4	4	5	5	4	4	4	5	4	5	5	4	5	4	4	4	5	5	5	4	4
5	4	4	5	4	5	4	5	5	4	5	4	5	4	4	5	4	5	4	5	4	4	4	5	4	4	5	5	4	5	4	4	5	4	5	4	5	4	4	5	4	5	4
5	5	5	5	5	5	5	5	5	5	5	5	5	5	5	5	5	4	4	5	5	4	4	3	5	5	3	3	4	3	4	4	4	4	4	4	4	4	4	4	4	5	5
4	4	4	4	4	4	4	4	1	2	2	1	4	4	4	4	5	4	2	4	4	2	1	5	4	4	1	4	4	4	4	4	4	4	4	5	4	5	5	4	4	4	4
5	5	4	4	5	5	5	5	5	5	5	5	5	5	5	5	5	5	3	5	5	4	4	3	4	5	2	5	5	5	5	5	5	5	3	4	5	5	4	4	4	4	4
4	4	5	4	4	5	3	4	5	4	4	4	5	4	4	4	4	5	4	4	4	4	2	2	2	3	4	3	3	4	4	3	4	4	3	4	4	5	4	5	5	4	3
4	4	5	4	5	4	4	4	4	4	5	4	5	4	4	5	4	4	4	5	4	4	5	4	5	4	5	3	4	5	4	5	4	5	4	4	4	5	4	4	5	4	4
5	4	4	5	4	5	4	5	5	4	4	5	5	3	4	4	5	4	3	4	5	4	5	4	4	4	5	3	4	5	4	5	5	4	4	5	5	5	4	4	3	4	5
4	5	3	4	4	4	5	4	4	4	4	5	5	4	4	4	5	4	2	5	4	1	4	4	5	4	2	5	4	5	4	4	4	5	4	4	5	4	4	5	4	4	4
5	3	4	4	5	5	4	5	5	5	4	5	5	4	5	5	4	4	5	4	5	4	4	4	5	4	2	4	5	4	5	5	4	4	4	5	5	4	4	4	4	4	5
5	4	5	5	5	4	5	4	5	5	4	5	4	5	5	4	5	5	5	5	5	5	1	5	4	4	1	4	5	4	5	5	4	5	5	5	4	4	4	5	4	5	4
4	4	5	4	4	4	4	5	4	4	5	4	4	4	5	4	4	4	4	4	5	5	4	3	4	4	4	2	1	1	2	2	3	3	2	3	4	4	5	4	4	4	5
4	4	5	4	4	5	4	4	4	5	4	4	5	3	3	4	5	4	4	4	5	4	5	4	4	4	4	4	5	5	3	4	5	4	4	4	4	4	5	4	4	4	5
5	4	5	4	5	4	4	3	5	3	3	4	4	4	4	4	4	4	3	5	4	4	4	3	4	4	3	3	3	4	2	4	3	4	3	4	4	5	4	4	5	5	3
4	4	4	4	4	4	5	4	5	4	5	5	4	4	3	4	4	4	4	4	4	4	4	3	4	3	3	2	5	3	4	4	3	3	3	3	4	4	5	4	4	5	4
4	4	3	3	4	3	4	4	4	4	4	5	3	3	5	4	4	5	3	5	4	4	4	4	4	3	4	3	4	3	4	4	3	4	4	4	4	5	4	5	4	4	4
4	4	4	4	5	5	5	5	5	4	4	4	2	3	2	3	3	2	2	1	2	2	4	5	5	4	1	4	5	4	4	3	3	4	4	5	3	4	4	5	5	5	4
4	4	4	5	4	4	4	4	4	4	5	5	4	4	5	4	4	4	4	5	4	4	4	4	4	4	3	4	4	5	4	5	4	4	4	4	4	5	5	4	4	4	4
4	5	4	4	4	4	5	4	4	4	5	4	4	4	5	4	4	5	4	4	4	4	4	4	4	3	4	4	5	4	4	4	5	4	4	5	4	4	4	5	4	4	5
5	4	4	4	4	4	3	4	4	4	4	5	4	4	4	4	4	4	4	4	4	4	5	5	5	5	5	4	4	5	3	3	4	4	4	4	5	5	4	4	4	4	4
4	5	4	4	5	4	4	5	4	4	5	5	4	4	5	4	4	5	4	4	5	5	4	4	4	5	4	4	4	5	4	4	5	4	4	5	4	4	4	5	4	4	5
4	4	5	4	5	4	5	4	4	5	4	5	4	4	5	4	4	5	4	5	4	5	4	4	4	5	2	4	5	4	4	4	5	4	4	5	4	5	4	4	4	5	4
3	4	4	4	5	5	4	4	4	4	3	4	5	4	4	5	4	4	4	4	4	4	4	4	4	4	4	4	5	5	4	4	5	4	4	5	4	4	5	4	4	5	4
4	4	5	4	4	4	3	3	4	4	3	5	4	3	4	5	4	4	4	3	3	5	3	3	4	3	3	2	4	4	3	4	4	4	3	4	5	4	5	4	3	5	4
4	5	4	5	4	5	5	4	5	4	5	4	4	5	4	5	4	5	4	4	5	5	4	5	4	5	5	4	5	4	5	4	4	5	4	5	5	4	5	4	5	4	3
4	5	4	5	4	5	4	5	4	5	4	5	4	5	4	5	4	5	5	4	5	5	4	5	4	5	5	4	5	4	5	4	4	5	4	5	4	5	4	5	4	5	3
5	4	4	5	5	5	4	5	5	4	4	5	5	4	4	5	5	5	5	5	4	4	5	4	4	4	4	5	4	4	5	5	4	4	5	4	4	4	5	5	4	4	4
4	5	4	4	4	4	5	5	4	4	4	5	5	4	4	5	4	4	4	4	4	4	5	4	5	4	5	3	4	4	4	4	4	4	3	5	4	4	5	5	4	4	4
4	5	4	4	4	5	4	5	5	5	4	4	5	4	4	4	5	4	4	4	4	4	4	4	4	5	4	4	4	4	5	4	4	5	5	5	4	4	4	5	4	4	5
4	4	5	5	5	4	4	5	4	2	4	5	4	4	5	4	5	4	5	4	5	5	4	4	5	4	4	2	2	4	2	4	4	4	2	4	4	5	4	4	4	5	4
5	4	5	4	4	5	4	5	4	4	4	4	4	5	4	4	4	5	4	4	5	4	4	4	4	5	4	4	4	4	4	4	5	4	4	5	5	4	4	4	5	4	4
5	5	4	5	4	5	4	5	5	4	5	5	4	4	5	3	2	4	1	4	5	1	1	4	5	4	1	4	4	5	4	5	5	4	4	5	5	4	5	4	4	4	4
4	4	4	5	4	5	5	5	4	5	4	5	4	5	4	4	5	4	3	4	5	4	3	4	5	4	2	4	5	5	4	4	5	5	5	4	4	5	4	4	5	4	4
4	5	4	4	4	5	4	5	4	4	5	4	5	5	5	4	4	5	5	4	5	4	5	4	5	4	4	4	5	4	4	4	5	4	5	4	4	5	4	4	4	4	5
5	4	5	5	4	5	5	5	5	3	5	5	5	4	5	5	5	5	3	4	5	4	2	2	3	3	2	5	5	5	5	5	5	5	3	5	5	5	2	5	4	5	4
4	5	4	4	5	4	4	5	5	4	4	5	4	5	4	4	5	5	4	4	4	4	4	4	5	4	4	4	4	5	4	4	5	4	4	4	5	4	4	5	4	4	4
4	4	5	4	5	4	4	5	2	2	3	3	5	4	4	5	4	4	4	4	4	4	5	4	4	5	4	4	4	5	4	4	5	4	5	5	4	5	4	4	5	4	4
2	1	2	2	2	2	1	2	1	2	2	1	4	3	4	4	5	5	4	4	4	4	3	4	4	3	4	3	4	4	3	4	3	4	3	2	4	5	4	4	5	4	4
4	5	4	4	5	5	4	5	4	5	5	4	4	4	5	5	5	4	2	5	4	1	5	4	4	4	5	4	4	5	4	4	5	4	4	5	5	4	3	5	5	4	4
5	4	5	5	4	5	4	4	4	4	2	4	4	4	3	4	4	4	5	3	4	4	3	3	4	3	3	3	4	4	4	4	3	4	3	3	4	4	4	5	5	4	3
4	4	4	5	4	3	4	4	4	4	5	4	4	4	3	3	4	4	4	5	4	5	4	4	4	5	4	4	4	5	4	4	4	4	5	4	4	5	4	4	4	5	3
3	4	4	3	5	4	3	3	5	5	4	5	4	4	4	5	4	4	3	3	3	5	3	3	5	4	4	3	3	4	4	4	4	4	4	4	4	4	4	4	5	4	4
4	4	5	4	3	5	4	4	3	3	4	5	4	4	5	4	4	4	2	5	5	4	3	4	4	5	4	4	4	5	5	4	5	4	3	5	5	5	4	4	3	5	3
4	4	4	5	4	4	5	4	5	5	4	5	3	3	3	4	4	4	4	4	4	4	4	4	5	4	4	3	4	4	4	4	5	4	3	4	4	4	4	4	5	4	4
4	5	5	4	4	4	5	4	4	3	3	4	4	3	4	4	5	4	3	4	4	3	2	3	4	4	2	3	3	4	3	3	4	4	4	4	4	5	4	4	4	4	4
4	4	4	4	4	4	5	4	4	4	4	3	4	3	4	4	4	4	4	4	4	4	1	2	2	2	3	4	3	4	3	4	4	4	4	4	4	4	4	4	4	5	4
4	3	4	4	4	3	4	4	4	4	4	3	4	3	4	4	4	4	4	4	4	4	3	4	4	4	3	3	4	4	4	4	4	4	3	4	4	4	4	4	4	5	4
4	4	4	3	5	4	5	4	3	4	4	4	4	4	3	4	4	4	4	4	4	4	4	4	4	4	4	3	4	4	4	4	4	4	4	3	4	4	4	4	5	4	4
3	4	4	4	4	4	4	4	3	3	4	3	4	4	2	3	4	4	4	4	4	3	3	3	4	4	2	3	3	3	3	3	3	4	2	4	4	4	4	5	4	4	4
5	5	4	5	4	4	4	4	4	4	4	4	4	5	5	4	4	4	4	3	5	4	2	3	3	3	3	2	2	4	2	4	3	3	3	3	4	5	4	4	4	5	3
4	4	5	4	4	5	4	4	4	5	4	5	4	3	4	4	5	4	4	4	5	4	4	4	5	4	4	4	5	4	3	4	5	4	4	5	4	5	4	4	5	4	3
4	5	5	4	4	3	4	4	5	5	4	3	4	4	3	5	4	4	3	5	4	3	4	4	5	4	1	3	4	3	4	5	4	4	3	5	4	4	4	5	5	4	3
4	4	5	4	4	4	4	5	5	4	5	5	5	4	5	5	5	5	4	5	4	4	4	4	4	4	4	5	4	4	5	4	4	4	3	5	4	5	4	5	4	4	3
4	5	4	4	1	2	2	1	5	5	4	4	3	4	5	4	4	5	4	4	4	4	4	4	5	4	1	3	4	5	4	4	5	5	4	4	3	4	5	4	4	5	4
4	3	3	2	4	5	3	4	4	3	2	4	4	1	4	4	2	3	4	4	4	2	5	4	2	3	4	4	3	4	4	4	4	3	3	4	4	3	5	4	4	5	4
5	4	3	3	4	4	4	5	4	5	4	4	5	5	5	4	4	5	5	4	4	4	4	4	5	4	4	5	4	4	4	4	3	3	3	4	4	4	5	4	3	4	5
4	4	4	3	1	2	3	2	4	4	4	3	4	4	4	4	4	5	4	4	4	4	4	3	4	4	4	3	3	4	3	3	3	3	2	3	4	4	4	4	4	5	4
4	5	4	4	3	4	4	4	4	4	4	3	4	4	4	4	4	3	2	4	4	2	4	4	4	4	3	4	4	4	3	3	4	4	4	4	4	4	4	4	4	5	4
4	3	4	4	5	4	5	5	4	4	5	4	5	5	4	4	5	4	5	4	5	5	3	4	5	4	5	4	3	4	4	4	4	4	3	4	4	5	4	4	3	5	4
4	5	4	5	4	5	4	5	5	4	5	4	5	3	4	5	4	5	4	4	3	5	4	4	5	4	4	4	5	4	4	5	4	5	3	4	5	4	4	5	4	4	3
5	4	4	5	4	4	5	5	4	4	5	5	4	4	5	4	5	4	5	4	5	5	5	4	5	3	5	3	4	4	4	5	4	5	3	4	4	4	5	4	4	4	4
4	4	5	4	4	5	4	5	5	4	4	5	4	4	5	4	4	5	2	4	5	2	4	4	5	4	4	4	4	4	4	5	4	4	5	4	4	5	5	4	3	4	4
4	3	4	4	5	4	4	5	5	4	4	5	4	5	5	4	4	5	2	5	4	3	4	4	5	4	3	5	4	4	4	5	3	4	4	5	4	5	4	4	5	4	3
1	2	2	3	2	2	3	3	4	5	4	5	4	5	4	5	4	4	3	4	4	4	3	4	4	3	3	3	4	4	3	4	3	4	3	4	4	4	4	4	4	5	4
4	1	3	3	3	3	3	3	3	3	3	4	4	4	5	4	3	2	3	2	2	2	4	3	5	2	4	2	5	5	5	5	4	4	4	4	4	4	4	4	4	4	4
4	4	5	5	4	5	5	5	4	4	4	5	4	5	4	4	3	3	2	4	3	1	1	5	4	4	1	4	5	5	5	4	4	5	3	4	4	5	5	4	4	3	3
5	5	5	5	5	5	5	5	4	4	4	4	4	4	4	4	4	4	4	4	4	5	5	3	4	4	3	4	4	4	4	4	4	4	4	4	4	4	4	4	4	4	4
4	5	5	4	4	5	5	4	5	5	5	5	5	5	5	5	4	3	4	3	4	3	3	2	3	2	3	5	5	5	5	5	5	5	5	4	4	4	4	4	4	4	4
5	4	5	4	5	5	5	5	3	3	3	3	4	4	3	4	4	3	4	3	3	4	4	3	4	3	3	3	3	4	3	4	4	4	4	3	4	4	4	4	4	4	4
4	3	4	3	3	3	3	3	4	5	5	4	4	4	4	4	4	4	2	4	4	1	3	3	4	3	3	4	4	4	3	4	4	3	4	3	4	4	4	4	4	4	4
1	2	2	2	4	3	3	3	4	4	3	4	4	4	4	4	4	4	2	4	4	2	4	4	4	4	2	4	4	4	4	4	4	4	4	4	4	4	4	4	4	4	4
2	1	2	2	4	5	4	5	4	4	4	4	4	4	4	4	4	4	2	4	4	2	4	4	4	4	3	4	4	4	4	4	4	4	4	4	4	4	4	4	4	4	4
5	5	4	4	5	4	5	4	4	4	4	4	4	3	4	4	4	4	2	4	4	2	4	4	4	4	2	4	4	4	4	4	4	4	4	4	4	4	4	4	4	4	4
5	5	5	5	5	5	5	5	5	5	5	5	5	5	5	5	5	5	4	5	5	3	3	5	5	5	3	5	5	5	5	5	5	5	5	5	5	4	4	4	4	4	3
5	4	4	3	3	4	3	3	4	5	4	5	4	4	4	4	4	4	2	4	3	2	3	4	4	4	2	4	4	4	4	4	4	4	4	4	4	4	4	4	4	4	4
5	4	4	4	4	5	5	5	4	5	5	4	4	4	4	4	4	4	2	4	4	4	3	4	4	4	3	4	4	4	4	4	4	4	3	4	4	4	4	4	4	4	4
5	4	4	4	4	4	4	4	5	4	5	4	4	4	4	4	4	4	2	4	4	2	4	4	4	4	2	4	4	4	4	4	4	4	4	4	4	4	4	4	4	4	4
4	4	4	4	4	3	4	4	4	4	4	4	4	4	4	4	4	4	2	4	4	2	4	4	4	4	2	4	4	4	4	4	4	4	4	4	4	4	4	4	4	4	4
4	4	4	4	4	4	4	4	4	4	3	3	4	4	4	4	4	1	2	2	2	2	1	2	2	3	4	3	3	4	4	4	4	4	4	4	4	4	4	4	4	4	4
4	3	3	3	4	3	4	4	4	4	4	4	4	4	3	4	4	1	1	2	2	3	4	4	4	4	3	2	3	4	2	4	2	4	2	4	4	4	4	4	4	4	4
4	3	3	4	4	4	4	4	4	4	4	4	4	3	4	4	4	2	2	3	3	2	1	2	2	2	1	3	5	3	3	5	5	4	3	4	5	3	4	4	4	4	4
4	3	4	4	4	4	4	3	5	5	4	4	4	4	4	4	4	4	2	4	4	2	4	4	4	4	2	4	4	4	4	4	4	4	4	4	4	4	4	4	4	4	4
4	4	4	4	4	4	4	4	4	4	5	5	4	4	4	4	4	4	2	4	4	2	4	4	4	4	3	4	4	4	4	4	4	4	4	4	4	4	4	4	4	4	4
4	4	4	4	3	4	4	4	4	4	4	4	4	4	4	4	4	2	2	1	3	1	2	3	3	4	3	4	4	4	4	4	4	4	4	4	4	4	4	4	4	4	4
4	4	4	4	4	5	4	5	4	3	3	3	4	4	4	4	4	3	2	4	4	2	4	4	4	4	2	4	4	4	4	4	4	4	4	4	4	4	4	4	4	4	4
4	4	4	4	4	5	5	4	4	5	5	4	4	4	4	4	4	3	2	4	4	2	4	4	4	4	2	4	4	4	4	4	4	4	4	4	4	4	4	4	4	4	4
4	4	4	4	4	5	4	5	4	4	5	5	4	4	4	4	4	3	2	2	2	1	4	3	4	3	4	3	4	3	4	4	4	4	4	4	4	4	4	4	4	4	4
5	4	4	4	4	4	3	4	4	5	5	4	4	4	4	4	4	4	2	4	4	2	4	4	4	4	2	4	4	4	4	4	4	4	4	4	4	4	4	4	4	4	4
4	4	4	4	4	4	4	5	4	4	3	4	4	4	4	4	4	4	2	4	4	2	4	4	4	4	2	4	4	4	4	4	3	4	4	4	4	4	4	4	4	4	4
4	4	4	4	4	4	5	4	4	4	4	4	4	4	4	4	4	4	2	4	4	2	4	4	4	4	2	4	4	4	4	4	4	4	4	4	4	4	4	4	4	4	4
4	4	4	4	5	5	5	5	4	4	4	4	4	4	4	4	4	2	2	3	3	2	2	3	3	3	2	4	4	4	4	4	4	4	4	4	4	4	4	4	4	4	4
4	4	4	4	4	4	4	4	4	4	4	3	4	4	4	4	4	3	3	2	2	3	3	3	2	2	3	4	4	4	4	4	4	4	4	4	4	4	4	4	4	4	4
4	4	4	4	4	4	4	4	4	5	5	5	4	4	4	4	4	2	2	4	4	2	4	4	4	4	2	4	4	4	4	4	4	4	4	4	4	4	4	4	4	4	4
4	4	5	4	4	5	4	5	4	5	4	5	5	4	5	5	5	4	4	4	4	4	4	4	4	3	3	4	4	5	4	5	4	5	4	5	4	4	5	4	4	4	3
4	3	4	4	4	5	5	5	4	4	4	4	4	4	4	4	4	4	2	4	4	2	4	4	4	4	2	4	4	4	4	4	4	4	4	4	4	4	4	4	4	4	4
5	4	5	4	4	4	4	4	4	4	4	4	3	4	4	4	4	4	3	4	4	3	3	3	4	3	3	4	4	4	4	4	3	4	3	3	4	4	4	4	4	4	4
4	4	4	4	4	4	4	4	4	4	4	4	4	4	4	4	4	4	2	4	4	2	4	4	4	4	2	4	4	4	4	4	4	4	4	4	4	4	4	4	4	4	4
4	4	4	4	4	4	4	4	4	5	5	4	4	4	4	4	4	4	4	4	4	4	4	3	3	3	4	4	4	4	4	4	4	4	4	4	4	4	4	4	4	4	4
4	4	4	4	4	5	5	4	4	4	4	5	4	4	4	4	4	4	2	4	4	2	4	4	4	4	2	4	4	4	4	4	4	4	4	4	4	4	4	4	4	4	4
4	4	4	4	4	5	5	5	4	4	4	5	4	4	4	4	4	4	2	4	4	2	4	4	4	4	2	4	4	4	4	4	4	4	4	4	4	4	4	4	4	4	4
4	4	4	4	5	4	5	4	4	5	5	4	4	4	4	4	4	4	2	4	4	2	4	4	4	4	2	4	4	4	4	4	4	4	4	4	4	4	4	4	4	4	4
4	3	3	3	5	5	4	4	4	4	2	4	4	3	3	4	4	4	4	2	2	4	4	3	4	3	3	2	4	4	4	4	3	3	3	4	4	4	4	4	4	4	4
4	5	4	5	4	5	4	5	5	5	4	5	4	4	4	4	4	4	2	4	4	2	4	4	4	4	2	4	4	4	4	4	4	4	4	4	4	4	4	4	4	4	4
5	4	5	4	5	4	5	4	4	5	5	4	4	4	4	4	4	4	4	5	4	4	4	4	4	4	3	4	4	4	4	4	4	4	4	4	4	4	4	4	4	4	4
4	4	4	4	5	5	4	5	4	4	4	4	4	4	4	4	4	4	4	4	4	4	3	4	4	4	4	4	4	4	4	4	4	4	3	4	4	4	4	4	4	4	4
4	4	4	4	4	4	4	4	5	4	5	5	4	4	4	4	4	4	2	4	4	2	2	4	4	4	2	4	4	4	4	4	4	4	4	4	4	4	4	4	4	4	4
4	4	4	4	5	4	4	4	4	4	5	5	4	4	3	4	4	4	4	4	4	4	4	3	4	4	4	3	4	4	4	3	3	3	2	4	4	4	4	4	4	4	4
4	5	5	4	4	4	5	5	3	3	5	3	2	3	3	2	2	5	5	4	4	4	3	3	4	3	4	2	3	4	3	3	3	3	2	3	4	4	4	4	4	4	4
4	4	4	4	5	4	3	3	4	3	4	4	4	5	5	4	4	4	4	4	4	4	4	4	4	4	4	4	4	4	4	4	4	4	4	4	4	4	4	4	4	4	4
4	5	4	4	5	4	5	4	5	4	5	4	5	4	5	4	5	4	4	4	5	3	3	4	5	3	3	4	5	5	4	5	4	5	4	5	3	5	4	5	4	4	3
4	4	5	4	4	4	5	4	5	4	4	5	4	4	4	4	4	1	1	2	2	2	3	3	4	5	3	3	4	4	4	4	4	4	4	4	4	4	4	4	4	4	4
4	4	4	4	4	4	4	4	4	5	4	4	4	4	4	4	4	4	3	4	4	3	3	4	4	4	3	4	4	4	4	4	4	4	4	4	4	4	4	4	4	4	4
5	4	5	5	4	5	4	4	5	4	5	3	5	4	5	4	5	5	5	4	4	4	5	4	5	4	3	2	3	5	2	2	4	4	5	4	5	3	3	4	5	4	4
4	5	5	4	4	5	4	4	5	4	5	4	4	4	4	4	4	4	4	4	5	4	4	4	5	4	4	2	4	4	4	4	4	4	4	5	4	4	4	4	4	4	4
5	4	4	4	5	5	4	4	5	5	4	4	4	4	4	4	4	4	4	4	4	4	4	4	4	4	4	4	4	4	4	4	4	4	3	4	4	4	4	4	4	4	4
5	4	4	5	4	4	5	5	4	5	4	4	5	4	5	4	5	4	4	4	5	4	4	3	4	4	4	3	4	4	3	4	3	4	3	4	5	4	4	4	3	4	4
4	4	5	3	5	4	5	5	4	3	5	4	5	4	3	5	4	5	4	4	4	4	3	3	5	5	2	2	3	4	4	4	4	4	3	4	3	4	4	4	4	5	4
4	4	5	5	4	4	3	3	5	4	3	4	4	3	4	4	5	4	5	4	4	4	3	2	4	3	4	3	4	4	5	4	3	4	3	4	4	4	3	5	4	4	4
1	2	3	2	2	2	3	3	3	3	3	3	3	3	3	3	4	1	2	3	3	2	2	3	4	3	3	3	3	3	3	4	4	4	3	3	4	4	3	4	4	4	4
3	3	3	4	4	4	4	1	4	4	4	4	4	4	4	4	4	3	2	4	4	2	1	1	2	2	2	4	4	4	4	4	4	4	4	4	4	4	4	4	4	3	4
4	4	4	4	4	5	5	5	5	4	4	5	4	4	4	5	4	2	2	2	3	3	3	4	5	3	2	4	4	4	3	4	4	4	4	4	4	4	3	4	4	4	4
3	4	4	4	5	4	4	5	4	4	4	3	5	5	4	4	4	4	4	5	5	5	3	2	4	3	4	2	4	5	5	5	4	4	3	3	4	4	3	4	4	5	3
5	5	5	5	5	5	5	5	4	4	4	4	4	4	4	4	4	4	4	4	4	2	3	4	4	4	3	4	4	5	4	4	3	4	4	4	3	4	4	4	4	4	4
4	5	5	4	5	4	4	5	5	4	5	4	1	2	2	2	1	5	5	4	4	4	5	4	5	2	5	2	4	4	2	4	2	4	1	2	4	5	2	2	4	5	5
4	3	3	4	3	3	4	4	4	4	3	4	3	4	3	4	4	4	4	4	4	5	3	4	4	3	4	2	3	4	3	3	3	3	3	3	3	4	4	4	4	4	4
5	3	4	3	4	4	3	3	4	5	3	4	4	5	3	4	5	4	5	4	4	5	4	4	4	5	2	2	1	1	2	2	3	4	2	4	4	5	3	3	4	4	4
4	4	4	3	4	3	3	3	5	5	5	5	5	5	5	5	5	5	3	5	5	4	5	4	4	5	5	3	4	4	4	3	3	3	3	4	3	4	4	4	4	4	4
4	3	2	3	3	3	3	4	4	3	3	3	4	4	4	4	4	4	3	5	4	2	2	3	3	4	2	4	4	4	4	4	4	4	4	4	4	4	4	4	3	4	4
2	3	3	2	4	5	5	5	4	4	5	4	2	4	4	4	4	3	2	4	4	2	2	4	4	4	2	4	4	4	4	5	4	4	4	4	3	4	4	4	4	4	4
4	4	4	4	4	4	4	4	4	4	4	4	4	4	4	4	4	4	2	4	4	2	2	3	4	4	2	4	4	4	4	4	4	4	4	4	4	4	4	4	4	4	3
4	4	3	4	4	4	5	5	4	4	4	4	4	4	4	4	4	4	2	4	4	2	2	4	4	4	2	4	4	4	4	5	4	4	4	4	4	4	4	4	4	4	3
4	3	3	3	5	4	5	4	3	4	3	3	3	4	4	4	3	4	2	4	4	2	2	4	3	3	3	4	4	4	3	4	3	4	4	4	4	4	4	4	4	3	4
5	4	5	5	4	5	4	4	4	5	4	4	4	3	4	4	4	4	4	3	4	4	4	3	4	4	4	3	3	5	4	4	3	4	3	4	4	4	3	4	4	4	4
4	3	3	4	4	3	4	4	4	4	4	5	3	4	4	4	4	4	4	4	4	4	3	4	5	4	4	2	3	4	3	3	3	4	2	4	4	4	3	4	4	4	4
4	3	4	4	4	3	4	4	4	4	3	3	4	4	4	4	3	4	4	4	4	4	4	3	2	3	4	2	2	4	2	1	2	2	2	2	3	4	4	4	4	4	4
4	5	4	5	4	5	4	4	4	5	4	4	5	2	4	5	4	4	5	4	5	4	5	4	4	4	4	4	3	4	4	4	4	4	3	4	4	4	3	4	4	4	4
4	4	3	4	4	4	5	4	4	4	3	3	3	4	3	3	4	4	4	4	4	4	4	3	4	4	4	4	4	4	4	3	3	3	2	4	4	4	3	4	4	4	4
4	4	4	4	4	4	4	4	5	4	5	4	4	4	4	4	4	4	3	4	4	4	2	4	4	3	2	4	4	4	4	4	4	4	4	4	4	3	4	4	4	4	4
4	4	4	4	4	4	4	4	4	5	4	4	4	4	5	5	4	4	4	4	4	4	4	4	4	4	3	4	4	4	3	4	4	4	3	4	4	4	4	4	3	4	4
4	3	4	4	4	3	4	4	4	4	3	4	4	4	5	4	4	4	3	4	4	4	3	4	4	3	3	3	3	4	4	4	4	4	3	4	4	4	4	4	4	4	3
4	4	5	4	4	4	4	4	4	4	4	5	4	4	3	4	5	4	4	4	5	4	4	3	4	3	4	4	4	4	4	5	4	4	3	4	4	5	4	4	3	4	3
4	4	4	5	4	3	4	4	5	4	4	4	5	4	5	4	5	4	1	4	4	3	2	4	3	4	4	4	4	4	5	4	4	4	5	4	4	3	4	5	4	4	3
5	4	4	5	2	2	3	3	4	4	5	5	5	4	5	5	5	4	5	4	5	4	5	4	4	5	5	1	2	4	2	3	4	5	5	4	4	3	5	4	4	5	2
4	4	5	4	4	4	4	4	4	4	3	4	4	4	5	4	4	5	4	4	4	4	4	4	5	4	5	2	4	4	4	3	3	3	2	3	4	4	3	4	4	4	4
4	4	5	4	4	4	3	4	4	4	3	4	4	4	3	4	4	4	3	4	3	3	3	3	3	4	3	3	3	4	3	4	3	3	3	3	3	3	4	4	5	4	4
4	3	4	4	5	4	4	5	3	4	4	5	4	4	5	4	5	4	4	4	4	4	4	3	3	4	4	3	3	4	3	4	3	4	3	4	4	5	4	4	3	4	3
3	3	4	4	3	3	3	4	4	2	5	3	2	3	2	2	3	4	4	5	4	4	2	3	3	3	2	1	3	4	3	4	4	4	3	4	3	4	3	4	5	4	4
3	4	3	4	3	4	4	3	2	2	1	2	5	4	5	4	4	4	3	3	3	3	4	3	4	3	3	3	3	3	3	4	4	4	3	3	3	3	4	5	3	4	4
4	4	4	3	4	4	3	3	4	3	4	4	4	4	4	4	4	4	2	4	4	2	4	4	4	4	2	4	4	4	4	4	4	4	4	4	4	4	4	3	3	4	4
1	3	3	4	3	3	3	3	4	4	3	4	4	4	4	4	4	1	2	2	2	3	1	2	2	2	1	3	3	4	3	4	3	3	3	3	3	3	4	4	4	4	4
4	3	3	3	3	3	4	4	4	4	4	3	4	3	3	4	4	1	1	2	2	3	2	2	3	2	2	2	3	3	3	4	3	4	3	3	4	4	3	4	3	4	4
4	4	5	4	3	3	3	3	4	4	3	4	4	4	4	3	4	4	2	3	3	2	2	3	4	4	2	3	4	4	4	3	3	3	4	4	4	3	4	4	4	3	4
4	4	4	4	4	3	4	3	3	3	3	4	4	4	3	4	4	4	2	4	4	2	4	4	4	4	2	4	4	4	4	3	4	4	3	4	3	3	4	4	4	4	4
4	4	4	4	4	4	2	2	4	4	2	2	4	4	4	4	3	4	4	4	4	4	4	4	4	2	4	4	4	4	4	4	4	4	3	4	4	4	3	4	4	4	3
4	4	3	3	3	3	4	4	3	4	3	4	3	2	4	4	3	4	4	4	4	4	4	2	4	4	4	3	4	3	3	3	4	3	2	4	3	3	4	4	4	4	4
1	2	2	5	4	4	5	5	5	4	5	5	5	4	4	5	4	5	4	5	5	5	4	4	4	4	5	4	4	4	4	5	5	4	4	5	4	4	3	3	4	4	4
4	4	5	4	4	4	5	5	4	5	5	4	5	3	4	4	4	4	4	4	4	4	2	3	4	3	2	4	4	4	4	4	3	4	3	3	4	4	3	3	4	4	4
3	3	3	3	4	4	4	4	3	4	3	3	3	4	4	4	3	3	3	3	3	2	2	4	3	3	3	3	4	4	4	3	4	3	3	4	4	4	4	3	4	4	3
4	4	4	4	4	5	4	5	4	5	4	5	4	4	4	4	4	4	2	4	4	2	3	4	4	4	2	4	4	4	4	4	4	4	4	4	3	4	4	4	4	3	4
4	3	4	4	1	2	2	3	3	3	4	4	3	2	4	4	4	4	3	4	4	4	4	3	3	3	4	2	3	4	4	4	3	4	2	4	3	4	3	4	4	4	4
4	4	4	3	1	3	2	2	3	4	4	4	3	3	4	4	4	4	4	4	4	4	3	3	4	3	4	4	4	4	4	4	3	3	4	3	4	4	3	4	4	4	3
4	4	4	4	4	4	4	4	4	3	3	4	4	4	4	4	4	4	4	4	4	4	3	3	4	4	3	2	4	4	3	3	3	4	3	4	4	4	3	4	4	4	3
4	3	3	3	4	3	5	5	5	5	4	5	2	3	2	3	2	5	5	5	5	4	2	1	2	2	2	4	4	4	3	4	4	3	2	2	3	3	4	4	4	4	4
2	2	3	3	5	5	4	4	5	1	4	3	2	5	4	2	3	2	3	1	1	2	1	4	3	2	1	3	2	5	4	3	2	3	4	1	3	5	4	5	4	3	2
4	4	5	4	4	4	5	5	4	3	5	4	5	5	4	5	4	4	5	4	4	4	4	4	4	4	4	3	3	4	3	3	4	4	3	4	5	4	3	3	4	4	3
1	2	2	1	2	2	2	3	3	3	3	3	3	3	3	4	4	4	2	3	4	3	3	3	4	3	2	4	4	3	4	4	4	4	4	4	4	4	3	3	3	5	4
3	3	3	3	3	3	3	3	5	3	3	4	4	4	4	4	4	3	3	2	2	2	2	3	3	4	3	5	3	4	4	4	3	3	3	4	5	3	4	3	3	4	3
3	4	3	4	3	2	4	3	3	3	4	2	3	4	3	4	3	4	4	3	4	3	2	2	4	3	4	3	4	3	4	3	4	4	3	4	3	4	4	3	4	4	3
4	4	5	5	3	3	4	4	4	4	3	4	5	4	4	4	4	4	4	4	4	4	3	3	4	2	3	4	4	4	4	3	3	3	2	4	3	3	4	4	4	4	3
4	3	3	4	4	3	2	2	4	2	3	3	4	2	4	4	4	4	4	3	4	4	4	4	5	4	3	2	4	4	3	2	4	3	4	3	4	4	3	3	4	4	3
5	4	4	4	4	4	3	3	4	4	4	4	4	4	4	4	4	4	4	4	4	4	2	3	4	4	3	3	4	4	4	4	4	4	4	4	3	3	3	4	4	4	4
4	4	4	4	4	4	4	4	4	4	4	4	5	4	4	4	4	4	2	4	4	2	3	4	4	4	2	4	4	4	4	4	4	4	4	4	4	4	3	3	4	3	4
3	4	4	4	4	4	4	4	5	4	5	5	4	4	4	3	4	4	2	4	4	2	3	4	4	4	2	4	4	4	4	4	4	3	3	4	4	3	4	4	3	4	3
3	4	4	4	4	4	4	4	3	4	3	4	4	3	4	4	4	4	4	3	3	3	3	3	3	3	2	2	3	4	3	3	3	4	3	3	3	4	3	4	4	4	3
3	4	4	3	4	3	4	4	4	4	3	3	3	2	3	3	4	3	4	3	4	4	2	3	3	3	3	3	3	3	3	3	3	3	4	3	4	4	4	3	3	4	3
3	3	4	4	4	4	4	4	3	3	4	4	4	4	4	4	4	4	2	4	3	2	3	3	4	4	2	4	4	4	4	3	3	3	4	4	4	5	5	3	3	3	2
3	4	3	4	5	4	4	5	4	4	3	3	4	4	4	4	4	4	3	3	4	3	3	3	4	3	3	3	3	4	4	4	4	4	4	3	3	3	4	4	4	4	3
4	4	5	4	5	4	5	4	4	3	4	4	4	5	4	4	3	4	3	4	4	3	3	4	5	3	3	4	4	4	4	5	4	4	4	4	4	4	4	4	3	3	3
4	3	4	5	4	4	5	4	3	4	4	5	4	3	3	4	4	4	4	4	4	4	3	3	4	5	4	4	4	5	4	4	5	4	4	5	3	3	4	4	3	5	3
4	3	4	4	5	4	4	4	4	4	4	4	4	5	5	4	5	5	4	4	4	4	4	4	4	4	5	4	4	5	4	4	2	3	2	3	4	5	3	3	4	3	3
4	4	4	4	4	5	4	5	3	3	4	4	4	3	4	4	3	3	4	3	4	3	4	3	4	3	3	3	4	4	3	4	3	3	3	4	4	4	4	4	3	3	3
4	3	3	3	4	4	3	3	4	4	4	4	4	3	3	3	3	4	3	4	4	3	4	3	4	3	2	3	3	4	4	4	4	4	3	4	3	3	3	4	4	4	4
4	4	5	4	5	4	5	5	4	4	3	4	4	4	5	4	4	4	4	4	4	4	3	4	4	3	3	3	4	4	3	3	3	3	3	4	4	3	4	3	4	3	4
3	3	3	3	3	3	4	4	3	3	3	3	2	4	3	2	3	1	1	2	2	3	1	1	2	2	2	2	3	2	4	4	3	3	3	3	3	4	4	3	4	3	3
3	3	4	3	3	3	3	3	4	4	4	4	4	4	4	4	4	4	4	4	4	4	3	3	4	4	3	3	3	4	4	4	4	3	4	4	3	3	4	4	4	3	3
4	4	4	4	4	3	4	3	3	4	4	4	4	3	4	4	4	4	4	3	4	4	3	3	4	4	4	3	4	4	3	3	3	3	3	3	4	3	3	3	4	4	3
4	4	4	3	3	3	3	3	4	4	3	2	4	2	4	4	4	4	5	4	3	4	4	4	4	4	2	2	3	4	4	3	3	3	3	4	3	3	4	4	3	4	3
5	4	4	4	3	3	3	4	5	4	4	5	4	4	4	5	4	4	4	4	5	5	3	4	5	4	3	3	4	4	3	3	3	3	2	3	4	4	3	3	4	3	3
4	3	4	3	4	4	3	3	4	3	4	3	3	2	4	4	4	4	4	3	4	4	3	2	2	2	3	4	3	4	3	4	4	5	4	3	3	4	3	3	3	4	4
5	4	4	3	4	3	3	3	4	3	3	3	4	4	4	3	3	4	3	4	4	3	4	3	4	4	4	3	4	4	3	4	3	4	4	3	4	4	3	3	4	3	3
4	4	5	5	4	5	5	4	3	4	4	3	4	4	3	4	3	4	4	3	3	4	4	4	4	4	4	4	4	4	5	4	4	4	3	4	3	4	4	3	3	4	3
5	4	4	4	4	4	5	5	4	4	5	5	4	4	5	3	4	4	4	4	5	4	4	3	3	4	4	2	5	2	4	4	2	2	3	3	4	4	4	3	3	4	2
4	4	3	4	4	4	3	3	4	3	4	4	3	4	4	3	4	4	4	4	4	4	4	4	4	3	4	2	1	2	2	4	3	4	3	4	4	4	3	3	3	4	3
4	4	4	3	5	4	5	5	3	4	3	3	4	4	4	4	4	1	3	3	2	2	3	2	2	3	3	3	3	4	3	4	3	4	3	4	4	3	3	4	3	4	3
4	4	4	3	4	5	5	4	4	5	5	4	4	4	3	4	4	4	2	4	4	4	3	3	4	4	2	4	4	4	4	4	4	4	4	4	3	3	4	4	3	4	3
4	4	3	3	4	4	4	4	4	4	4	3	4	4	4	3	3	4	2	4	4	2	3	4	4	4	2	4	4	4	4	4	4	4	3	4	4	3	3	4	3	3	4
4	4	5	5	5	4	5	4	1	2	2	1	3	5	4	5	5	4	5	5	5	3	3	4	4	4	2	2	3	4	4	4	3	4	3	3	3	3	4	4	3	4	3
4	4	4	4	5	4	4	5	4	4	4	4	4	4	4	4	4	4	2	4	4	2	3	4	4	4	2	4	3	4	3	3	4	4	3	3	3	4	3	4	4	3	3
4	3	5	4	1	1	2	2	3	4	2	4	3	3	4	3	4	4	5	5	4	5	4	4	3	2	4	1	4	3	2	4	2	3	1	3	3	3	4	3	3	4	4
4	4	5	4	4	3	4	4	1	2	2	2	4	4	3	5	5	4	4	4	4	4	3	3	4	5	2	2	4	4	3	4	2	2	1	3	4	4	2	3	4	4	3
5	2	2	3	4	3	4	4	3	3	4	4	2	1	4	3	2	4	2	3	4	4	3	5	3	3	4	3	2	3	2	3	2	3	2	2	3	4	4	3	4	2	4
4	4	4	4	4	3	4	4	4	4	4	4	4	4	4	4	4	4	4	4	4	4	4	4	4	4	4	2	4	4	4	3	3	3	3	3	4	3	4	3	4	3	3
4	4	4	3	3	4	4	4	2	2	1	2	4	4	4	5	4	4	4	4	4	4	3	4	4	5	4	4	4	4	4	3	4	4	4	4	4	3	3	3	4	4	3
4	3	4	5	4	2	4	5	5	1	4	5	2	3	2	3	2	4	4	5	4	4	4	4	5	3	4	4	5	3	5	4	3	5	4	2	5	3	4	5	4	1	2
4	4	4	4	3	4	4	4	4	5	4	5	4	4	4	4	4	4	4	4	4	4	3	3	4	4	3	2	3	4	3	4	4	4	4	3	4	4	3	3	2	4	4
4	3	3	3	4	3	4	4	3	3	3	3	4	4	3	3	3	3	3	3	3	4	2	3	3	3	3	3	4	3	3	4	3	4	4	4	3	3	3	4	3	4	4
2	2	3	3	2	2	3	2	3	4	4	4	3	3	4	4	3	5	5	5	4	4	3	3	3	4	3	4	4	3	4	4	3	4	3	4	4	4	3	4	3	3	3
4	4	4	4	4	3	3	3	3	3	3	3	3	5	4	4	3	4	3	3	4	3	2	3	3	3	3	3	3	3	3	3	3	3	4	4	3	3	4	3	4	3	3
4	5	5	4	5	5	4	4	5	5	4	5	2	2	1	1	2	4	4	4	5	4	4	5	4	5	4	1	4	5	2	1	2	2	1	2	4	5	2	1	2	4	5
3	3	3	3	4	5	5	5	4	4	3	4	4	3	3	4	4	4	3	3	4	3	3	4	4	3	3	3	4	4	4	4	4	4	4	4	3	3	3	4	4	3	3
4	5	5	4	4	3	4	4	4	4	3	3	4	4	3	4	4	4	4	4	4	4	4	4	4	4	4	3	3	4	3	4	4	4	3	4	3	3	3	3	4	4	3
4	4	3	4	5	4	4	5	3	4	3	4	4	4	2	3	4	4	4	3	4	2	5	4	4	3	2	4	3	4	2	3	3	2	2	3	4	3	3	2	4	4	3
3	3	4	3	4	3	4	4	3	4	4	3	4	4	3	4	4	5	5	4	4	4	2	3	4	3	3	3	4	3	3	2	3	3	2	4	4	3	3	3	4	4	2
3	2	2	3	3	2	4	4	3	4	4	2	4	3	4	3	4	3	3	2	2	4	3	3	2	2	3	3	3	2	3	1	3	3	3	3	3	4	3	3	3	4	3
5	4	4	3	3	4	3	3	4	4	4	3	4	3	4	4	4	4	3	4	4	4	3	3	2	3	3	2	3	4	3	4	3	3	3	3	3	3	3	4	3	4	2
4	3	4	4	4	3	4	3	4	5	3	4	4	2	4	4	3	4	4	4	4	4	4	4	4	3	5	2	3	4	4	3	2	2	1	3	3	3	4	3	3	4	2
3	3	4	4	3	3	3	3	3	4	3	4	4	3	3	4	3	4	4	4	4	4	4	3	4	3	4	2	4	4	4	3	3	4	3	4	3	3	4	3	4	3	2
4	3	4	4	4	5	4	5	3	3	3	3	4	4	4	4	4	4	4	4	4	4	3	3	3	3	3	3	3	4	3	4	3	4	3	4	3	3	3	3	4	3	3
4	4	4	4	4	4	5	4	4	4	5	5	4	3	4	5	4	4	4	5	5	4	4	4	4	4	4	2	4	4	4	3	3	4	3	3	3	3	4	3	3	3	3
5	4	4	4	4	5	4	5	3	5	3	3	3	3	2	1	4	4	2	4	1	4	4	5	5	5	2	4	4	4	4	4	4	1	4	4	2	3	1	4	4	4	4
1	2	2	2	2	2	2	3	2	4	2	5	4	2	4	1	4	2	1	5	3	4	5	4	5	5	4	3	5	3	2	4	1	4	2	5	5	2	4	1	4	2	4
5	4	5	5	4	5	5	5	4	5	4	4	4	3	4	4	4	4	1	4	4	2	4	3	4	4	4	4	4	5	3	2	3	3	2	3	4	3	2	3	4	4	2
4	3	3	3	3	3	4	4	3	3	3	3	4	3	4	3	3	3	3	3	3	3	3	3	3	3	3	3	3	3	3	3	3	3	3	3	3	3	3	3	3	3	3
2	2	3	2	2	2	3	3	3	3	3	3	3	3	3	3	3	3	3	3	3	3	3	3	3	3	3	3	3	3	3	3	3	3	3	3	3	3	3	3	3	3	3
4	3	3	3	3	3	3	3	3	3	3	3	3	3	3	3	3	3	3	3	3	3	3	3	3	3	3	3	3	3	3	3	3	3	3	3	3	3	3	3	3	3	3
3	3	3	3	3	3	3	3	3	3	3	3	3	3	3	3	3	3	3	3	3	3	3	3	3	3	3	3	3	3	3	3	3	3	3	3	3	3	3	3	3	3	3
4	3	4	3	3	3	4	4	3	3	3	3	3	3	3	3	3	3	3	3	3	3	3	3	3	3	3	3	3	3	3	3	3	3	3	3	3	3	3	3	3	3	3
3	3	4	3	3	3	4	4	3	3	3	3	2	3	3	3	3	3	3	3	2	3	3	3	2	3	3	3	3	3	3	3	3	3	3	3	3	3	3	3	3	3	3
3	3	3	3	3	3	3	3	3	3	3	3	3	3	3	3	3	4	3	3	3	3	3	3	3	3	3	3	3	3	3	3	3	3	3	3	3	3	3	3	3	3	3
3	3	3	3	3	3	3	3	3	3	3	3	3	3	3	3	3	4	3	3	3	3	3	3	3	3	3	3	3	3	3	3	3	3	3	3	3	3	3	3	3	3	3
4	4	4	3	5	4	5	4	3	3	3	3	3	3	3	3	3	4	3	3	3	3	3	3	3	3	3	3	3	3	3	3	3	3	3	3	3	3	3	3	3	3	3
3	4	4	3	3	3	3	3	3	3	3	3	3	3	3	3	3	4	3	3	3	3	3	3	3	3	3	3	3	3	3	3	3	3	3	3	3	3	3	3	3	3	3
3	3	2	2	4	5	4	5	4	4	5	5	4	4	4	4	4	4	2	4	4	2	4	4	4	4	3	4	3	4	4	3	4	2	3	4	2	4	2	4	3	4	2
3	3	4	3	3	3	3	3	4	3	3	3	3	3	4	3	3	4	3	3	4	4	4	2	3	3	4	3	3	3	3	3	3	3	2	3	3	3	3	3	3	3	3
4	2	4	4	5	2	4	3	3	4	2	2	4	3	3	4	5	4	5	4	4	4	2	3	4	2	2	1	3	4	2	3	3	3	2	3	2	3	2	3	4	4	3
4	4	4	4	5	5	5	4	4	3	4	4	4	4	3	3	4	4	2	4	4	2	3	4	4	4	2	5	5	5	5	5	5	5	5	5	4	2	3	3	3	3	3
4	3	3	3	4	4	5	5	4	4	3	3	4	3	3	3	4	2	3	3	2	2	3	4	4	4	2	3	3	4	3	4	3	4	2	3	3	3	3	3	3	3	3
4	3	3	4	4	3	4	4	3	4	3	3	4	3	4	4	3	2	3	3	4	2	1	2	2	3	3	2	3	4	3	4	3	3	2	3	3	2	3	3	3	4	3
3	3	4	3	4	3	4	4	3	4	2	3	4	4	3	4	3	4	4	3	4	4	5	3	4	4	4	2	3	4	4	3	2	2	2	3	3	3	2	3	3	4	3
4	4	3	3	4	4	5	5	4	3	3	2	3	3	4	4	4	2	2	3	2	2	3	2	3	3	2	2	3	4	3	4	4	4	4	4	3	3	3	3	2	4	2
2	2	3	3	3	2	4	4	4	3	3	4	3	3	3	3	4	2	2	3	2	2	2	3	3	2	2	3	3	4	4	3	3	3	3	3	3	3	3	3	3	3	2
4	3	3	4	4	3	4	4	4	4	4	3	4	3	3	4	4	1	2	3	3	2	2	3	3	2	2	4	4	4	4	4	4	4	3	4	3	3	3	3	2	3	3
2	3	4	3	4	4	5	5	4	5	4	4	4	3	2	4	4	2	3	3	2	2	3	3	4	2	3	4	3	4	2	3	4	3	3	4	3	2	2	4	3	3	3
2	3	3	3	3	3	4	4	2	2	1	1	2	2	3	3	3	2	2	3	2	2	1	2	2	2	1	4	4	4	5	3	4	4	4	4	4	4	2	3	2	2	3
2	2	3	3	3	2	1	2	4	5	4	4	4	5	4	3	3	1	2	2	2	1	2	3	2	2	2	5	3	1	2	2	2	3	4	3	4	3	2	3	2	3	2
2	2	2	3	3	4	3	3	4	4	2	1	4	4	3	4	4	2	1	1	2	2	2	2	2	1	2	4	4	4	2	4	3	3	3	3	3	2	3	2	3	2	3
3	3	4	3	2	2	4	4	4	3	3	2	4	3	4	4	4	2	3	2	2	2	2	1	2	1	2	2	4	4	3	4	2	2	2	3	3	3	2	2	3	3	2
2	3	3	2	3	4	3	3	3	4	4	3	3	3	4	4	4	2	2	2	1	2	2	1	2	1	2	4	4	3	4	2	3	3	5	1	5	1	3	3	3	1	1
3	2	2	2	3	2	3	4	3	4	3	2	4	3	4	4	3	1	2	2	2	2	1	2	2	1	1	3	2	4	3	5	3	3	4	4	2	1	2	2	1	3	2
